# Supplementary material for: Colistin and tobramycin resistance during long- term use of selective decontamination strategies in the intensive care unit: a post hoc analysis
Source: Crit Care. 2015 Mar 25;19(1):113. doi: 10.1186/s13054-015-0838-4 (PMC4373110; doi:10.1186/s13054-015-0838-4)
Supplement: Additional file 2: Table S3. — Count of resistant isolates of a species during each study period. [file 13054_2015_838_MOESM2_ESM.xlsx]

## Sheet: Blad1
Table 3: Count of resistant isolates of a species during each study period
	Species		Study period
			Baseline	SDD I	SOD I	SDD II	SOD II
Colistin
rectum	Enterobacter spp.		0	2	1	3	6
	Escherichia coli		3	2	2	3	2
	Klebsiella spp.		5	3	1	10	3
	Pseudomonas spp.		1	0	0	0	0
	Proteus spp.*		15	1	6	0	1
	Serratia spp.*		3	6	6	0	0
	Stenotrophomonas spp.*		5	2	3	0	0
	Morganella spp.*		7	9	26	0	0
	Hafnia spp.*		0	8	0	0	0
respiratory tract	Enterobacter spp.		0	4	2	1	3
	Escherichia coli		0	0	0	2	0
	Klebsiella spp.		0	1	0	8	2
	Pseudomonas spp.		2	0	0	0	0
	Proteus spp.*		6	0	4	0	0
	Serratia spp.*		18	8	12	0	0
	Stenotrophomonas spp.*		13	2	7	0	0
	Morganella spp.*		3	2	2	0	0
	Hafnia spp.*		0	1	1	0	0
	Gram negative rods NOS		1	1	3	0	0
	Gram negative rods - non fermenter NOS		0	2	0	0	0
Tobramycin
rectum	Enterobacter spp.		8	1	6	4	15
	Escherichia coli		18	3	18	17	43
	Klebsiella spp.		12	2	6	20	13
	Pseudomonas spp.		6	5	3	2	10
	Proteus spp.		1	0	1	4	5
	Serratia spp.		0	4	3	1	1
	Stenotrophomonas spp.		5	3	3	0	0
	Morganella spp.		0	1	2	1	4
	Hafnia spp.		0	1	0	0	0
	Citrobacter spp.		6	1	11	1	7
	Achromobacter spp.		0	0	3	0	0
	Gram negative rods NOS		0	2	2	0	0
respiratory tract	Enterobacter spp.		6	2	3	3	2
	Escherichia coli		5		2	2	6
	Klebsiella spp.		7	1	2	10	3
	Pseudomonas spp.		9	3	2	9	8
	Serratia spp.		4	3	5	6	8
	Stenotrophomonas spp.		16	9	8	0	0
	Citrobacter spp.		0	0	0	0	1
	Achromobacter spp.		0	2	2	0	0
	Acinetobacter spp.		1	1	0	0	0
	Burkholderia spp.		1	0	1	0	0
	Gram negative rods NOS		0	4	0	0	0
* species intrinsically resistant to colistin: not included in the analysis
abbreviations: spp.: species; NOS: non otherwise specified
